# Supplementary material for: Real-World Data of a Group-Based Formula Low Energy Diet Programme in Achieving Type 2 Diabetes Remission and Weight Loss in an Ethnically Diverse Population in the UK: A Service Evaluation
Source: Nutrients. 2022 Jul 30;14(15):3146. doi: 10.3390/nu14153146 (PMC9370492; doi:10.3390/nu14153146)
Supplement: Supplementary file 1 [file nutrients-14-03146-s001.zip]

Archive with 1 entries (1 files):
- nutrients-1772934-supplementary.pdf
